# Supplementary material for: Impact of an In-Hospital Endocarditis Team and a State-Wide Endocarditis Network on Perioperative Outcomes
Source: J Clin Med. 2021 Oct 15;10(20):4734. doi: 10.3390/jcm10204734 (PMC8541635; doi:10.3390/jcm10204734)
Supplement: Supplementary file 1 [file jcm-10-04734-s001.zip]

Archive with 1 entries (1 files):
- jcm-1408260-SI.pdf
